# Supplementary material for: Predictors of Recurrence After Surgery in Patients with Stage I Non-Small Cell Lung Cancer
Source: Cancers (Basel). 2026 Apr 3;18(7):1152. doi: 10.3390/cancers18071152 (PMC13072170; doi:10.3390/cancers18071152)
Supplement: Supplementary file 1 [file cancers-18-01152-s001.zip]

Archive with 1 entries (1 files):
- cancers-4194050-supplementary.pdf
